# Supplementary material for: Tools for Diagnosing and Managing Sport-Related Concussion in UK Primary Care: A Scoping Review
Source: Sports (Basel). 2025 Jun 23;13(7):201. doi: 10.3390/sports13070201 (PMC12298353; doi:10.3390/sports13070201)
Supplement: Supplementary file 1 [file sports-13-00201-s001.zip]

Archive with 2 entries (2 files):
- Supplementary 1  PRISMA-ScR-Fillable-Checklist_10Sept2019 .pdf
- Supplementary material.pdf
